# Supplementary material for: Efficient Addition of Waste Glass in MK-Based Geopolymers: Microstructure, Antibacterial and Cytotoxicity Investigation
Source: Polymers (Basel). 2021 May 6;13(9):1493. doi: 10.3390/polym13091493 (PMC8124374; doi:10.3390/polym13091493)
Supplement: Supplementary file 1 [file polymers-13-01493-s001.zip]

Archive with 1 entries (1 files):
- polymers-1197781-supplementary.pdf
